# Supplementary material for: A hepatic network of dendritic cells mediates CD4 T cell help outside lymphoid organs
Source: Nat Commun. 2024 Feb 10;15:1261. doi: 10.1038/s41467-024-45612-5 (PMC10858872; doi:10.1038/s41467-024-45612-5)
Supplement: Supplementary file 4 — Source Data [file 41467_2024_45612_MOESM4_ESM.xlsx]

## Sheet: Figure 1e
Figure 1e
			Isotype control				Anti-CD4
	Liver	CD107a+ IFNg-	32399.8	55377.6	66459.9	60025	695.711	1957.88	710.039	2135.27
	Liver	CD107a+ IFNg+	9355.47	13409.1	16626.6	7821.83	95.2903	303.351	118.018	428.547
	Spleen	CD107a+ IFNg-	60731.3	170025	161429	62346	762.834	1705.14	823.081	4045.81
	Spleen	CD107a+ IFNg+	43013.5	120726	90187.9	16863.9	169.519	615.747	421.711	1183.76

## Sheet: Figure 1f
Figure 1f
			Isotype control				Anti-CD4
	Liver	CD107a+ IFNg-	63.03	66.83	65.04	66.87	75.93	77.45	69.79	77.23
	Liver	CD107a+ IFNg+	18.2	16.1822	16.2714	8.7138	10	18.2	22.39	13.898
	Spleen	CD107a+ IFNg-	43.67	45.18	44.37	49.54	45	50.4	43.7	47.5
	Spleen	CD107a+ IFNg+	30.9297	32.0801	24.7888	13.4	10	18.2	22.39	13.898

## Sheet: Figure 2b
Figure 2b
			Isotype control							Anti-CD4
	CD69+	Liver	80.7	79.2	76.5	42	51.8	52.3	37.5	76	83.8	50.7	59	40.2	33.5	49.1
		dLN	68.2	54.3	30.8	15.8	20.9	30.6	19.4	44.8	83	25.1	35.5	13.2	20.3	15.4
		nLN	1.38	1.57	1.45	4.25	4.91	5.63	5.47	2.24	3.24	3.62	5.7	7.06	5.8	7.19
		Spleen	2.65	4.38	2.23	6.44	4.55	5.35	4.47	5.88	7.87	9.18	4.02	3.53	4.29	3.76
		Blood	2.51	0.88	1.05	0.9	0	1.34	0.86	1.55	1.87	1.62	1.15	2.23	2.67	1.53
			Isotype control							Anti-CD4
	CD25+	Liver	39.9	36.9	28.9	26.4	29.5	31.4	19.4	29	27.8	17.5	41.3	20.2	14.1	27.8
		dLN	26.6	16.5	6.47	0.57	3.39	3.06	1.61	15.6	34.9	4.54	7.23	0	0.64	0.37
		nLN	1.01	1.85	1.48	0.28	0.59	0	0.4	1.75	1.28	1.39	0.5	0.48	0.18	0.26
		Spleen	0.69	1.01	0.63	0	0.57	0.21	0.32	0.61	0.77	1.7	0	0.88	0.2	0
		Blood	2.05	0.39	0.36	0	0	0.67	0	0	0	0	0.29	0	0.67	0

## Sheet: Figure 2d
Figure 2d
dLN	Day post rAAV	Isotype							Anti-CD4
	5	56.8	188	158	193.2	165	6.8		36.7	98.4	28.7	2.7	108.3	85.3
	7	2040	1030	1460	876	742.7	1493		108	202	675	301	56.4	497
	9	2040	301	1543	2690	3410	6420	4650	393	286	188	1310	11.2	454	453
	11	1890	1050	3010	3450	5210	1200	3130	1480	1660	1120	79.5	531	399	1310
	15	269	4290	2710	10100	2740	10300	8790	1190	284	24.1	703	737	914	1060
Liver	Day post rAAV	Isotype							Anti-CD4
	5	151	273	671	235	172	469		72	133	123	61	128	86
	7	7790	8660	9310	2890	2301	10430		5690	13500	6990	3530	8530	2950
	9	16300	8470	4370	13200	18500	43200	17800	17100	14800	13900	9610	3040	7050	7710
	11	35600	44200	64600	24800	28200	42300	64900	14400	8670	18700	11100	11800	5910	11300
	15	72800	55400	289000	120000	74100	289000	253000	5440	8680	8230	14800	13800	19200	19700
spleen	Day post rAAV	Isotype							Anti-CD4
	5	239	288	637	573	328	133		283	144	162	351	273	118
	7	3040	3830	3540	825	1984	960		2520	1810	2200	990	2740	789
	9	5530	2360	1790	3550	7070	13500	4210	1780	3050	2920	1660	3120	4120	4470
	11	13800	9120	12100	6690	22400	18500	41600	5430	2750	3930	7100	6540	5500	7190
	15	137000	8360	67100	20000	688000	299000	338000	7370	2170	2280	1770	4270	4850	20200
Blood	Day post rAAV	Isotype							Anti-CD4
	5	62.6667	125.493	197.667	234.333	32	103.333		51.3333	18.3333	18.3333	70.3333	23	5.33333
	7	1406.67	1640	1350	393.333	1260	1118.67		1906.67	1490	1160	1003.33	1216.33	1283
	9	3866.67	2820	1900	4000	3850	19800	4420	3433.33	3230	2243.33	3900	1020	3030	2380
	11	7233.33	10166.7	12900	4800	7530	19800	34700	2766.67	2376.67	2073.33	3600	4850	3500	5330
	15	79000	13866.7	103667	20266.7	63666	37266	9866	1673.33	1730	1976.67	2740	1351	2219.67	1292.33

## Sheet: Figure 2e
			Figure 2e
	Day post rAAV	dLN							liver							spleen
	3	56.8	188	158	193.2	165	6.8		151	273	671	235	172	469		239	288	637	573	328	133
	7	2040	1030	1460	876	742.7	1493		7790	8660	9310	2890	2301	10430		3040	3830	3540	825	1984	960
	9	2040	301	1543	2690	3410	6420	4650	16300	8470	4370	13200	18500	43200	17800	5530	2360	1790	3550	7070	13500	4210
	11	1890	1050	3010	3450	5210	1200	3130	35600	44200	64600	24800	28200	42300	64900	13800	9120	12100	6690	22400	18500	41600
	15	269	4290	2710	10100	2740	10300	8790	72800	55400	289000	120000	74100	289000	253000	137000	8360	67100	20000	688000	299000	338000

## Sheet: Figure 2f
Figure 2f
		Isotype				Anti-CD4					Tukey's multiple comparisons test	Mean Diff.	95.00% CI of diff.	Below threshold?	Summary	Adjusted P Value
	Liver	3847	5157	5686	3601	3689	3763	5372	4723		Liver Isotype vs. Liver Anti-CD4	186	-2286 to 2658	No	ns	>0.9999
	dLN	5030	3986	9246	3439	3950	4406	4505	4185		Liver Isotype vs. dLN Isotype	-852.5	-3324 to 1619	No	ns	0.9403
	nLN	715	1410	1054	342	1050	590	854	750		Liver Isotype vs. dLN Anti-CD4	311.3	-2161 to 2783	No	ns	0.9999
	Spleen	273	222	150	178	232	264	423	255		Liver Isotype vs. nLN Isotype	3693	1221 to 6164	Yes	**	0.0011
											Liver Isotype vs. nLN Anti-CD4	3762	1290 to 6234	Yes	***	0.0008
											Liver Isotype vs. Spleen Isotype	4367	1895 to 6839	Yes	***	0.0001
											Liver Isotype vs. Spleen Anti-CD4	4279	1807 to 6751	Yes	***	0.0002
											Liver Anti-CD4 vs. dLN Isotype	-1039	-3510 to 1433	No	ns	0.8523
											Liver Anti-CD4 vs. dLN Anti-CD4	125.3	-2347 to 2597	No	ns	>0.9999
											Liver Anti-CD4 vs. nLN Isotype	3507	1035 to 5978	Yes	**	0.002
											Liver Anti-CD4 vs. nLN Anti-CD4	3576	1104 to 6048	Yes	**	0.0016
											Liver Anti-CD4 vs. Spleen Isotype	4181	1709 to 6653	Yes	***	0.0002
											Liver Anti-CD4 vs. Spleen Anti-CD4	4093	1621 to 6565	Yes	***	0.0003
											dLN Isotype vs. dLN Anti-CD4	1164	-1308 to 3636	No	ns	0.7685
											dLN Isotype vs. nLN Isotype	4545	2073 to 7017	Yes	****	<0.0001
											dLN Isotype vs. nLN Anti-CD4	4614	2142 to 7086	Yes	****	<0.0001
											dLN Isotype vs. Spleen Isotype	5220	2748 to 7691	Yes	****	<0.0001
											dLN Isotype vs. Spleen Anti-CD4	5132	2660 to 7604	Yes	****	<0.0001
											dLN Anti-CD4 vs. nLN Isotype	3381	909.5 to 5853	Yes	**	0.0029
											dLN Anti-CD4 vs. nLN Anti-CD4	3451	978.7 to 5922	Yes	**	0.0023
											dLN Anti-CD4 vs. Spleen Isotype	4056	1584 to 6528	Yes	***	0.0003
											dLN Anti-CD4 vs. Spleen Anti-CD4	3968	1496 to 6440	Yes	***	0.0004
											nLN Isotype vs. nLN Anti-CD4	69.25	-2403 to 2541	No	ns	>0.9999
											nLN Isotype vs. Spleen Isotype	674.5	-1797 to 3146	No	ns	0.9828
											nLN Isotype vs. Spleen Anti-CD4	586.8	-1885 to 3059	No	ns	0.9923
											nLN Anti-CD4 vs. Spleen Isotype	605.3	-1867 to 3077	No	ns	0.9908
											nLN Anti-CD4 vs. Spleen Anti-CD4	517.5	-1954 to 2989	No	ns	0.9964
											Spleen Isotype vs. Spleen Anti-CD4	-87.75	-2560 to 2384	No	ns	>0.9999

## Sheet: Figure 2g
Figure 2g
		Isotype control					Anti-CD4							Tukey's multiple comparisons test	Mean Diff.	95.00% CI of diff.	Below threshold?	Summary	Adjusted P Value
	Liver	10624	16909	12016	17784	13664	10524	7943	9921	11541	4929			Liver Isotype vs. Liver Anti-CD4	5228	1895 to 8561	Yes	***	0.0004
	dLN	7221	7408	9224	8679	5311	3821	2812	3530	4607	2954			Liver Isotype vs. dLN Isotype	6631	3298 to 9964	Yes	****	<0.0001
	nLN	3431	3577	4475	5360	3424	2897	1860	3111	3145	1942			Liver Isotype vs. dLN Anti-CD4	10655	7321 to 13988	Yes	****	<0.0001
	Spleen	715	1220	1347	1879	1771	2522	1456	2045	2028	397			Liver Isotype vs. nLN Isotype	10146	6813 to 13479	Yes	****	<0.0001
														Liver Isotype vs. nLN Anti-CD4	11608	8275 to 14942	Yes	****	<0.0001
														Liver Isotype vs. Spleen Isotype	12813	9480 to 16146	Yes	****	<0.0001
														Liver Isotype vs. Spleen Anti-CD4	12510	9177 to 15843	Yes	****	<0.0001
														Liver Anti-CD4 vs. dLN Isotype	1403	-1930 to 4736	No	ns	0.8666
														Liver Anti-CD4 vs. dLN helpless	5427	2094 to 8760	Yes	***	0.0002
														Liver Anti-CD4 vs. nLN Isotype	4918	1585 to 8251	Yes	***	0.0009
														Liver Anti-CD4s vs. nLN Anti-CD4	6381	3047 to 9714	Yes	****	<0.0001
														Liver Anti-CD4 vs. Spleen Isotype	7585	4252 to 10918	Yes	****	<0.0001
														Liver Anti-CD4 vs. Spleen Anti-CD4	7282	3949 to 10615	Yes	****	<0.0001
														dLN Isotype vs. dLN Anti-CD4	4024	690.7 to 7357	Yes	**	0.0094
														dLN Isotype vs. nLN Isotype	3515	182.1 to 6848	Yes	*	0.0329
														dLN Isotype vs. nLN Anti-CD4	4978	1644 to 8311	Yes	***	0.0008
														dLN Isotype vs. Spleen Isotype	6182	2849 to 9515	Yes	****	<0.0001
														dLN Isotype vs. Spleen Anti-CD4	5879	2546 to 9212	Yes	****	<0.0001
														dLN Anti-CD4 vs. nLN Isotype	-508.6	-3842 to 2825	No	ns	0.9996
														dLN Anti-CD4 vs. nLN Anti-CD4	953.8	-2379 to 4287	No	ns	0.981
														dLN Anti-CD4 vs. Spleen Isotype	2158	-1175 to 5492	No	ns	0.4376
														dLN Anti-CD4 vs. Spleen Anti-CD4	1855	-1478 to 5188	No	ns	0.6227
														nLN Isotype vs. nLN Anti-CD4	1462	-1871 to 4796	No	ns	0.8408
														nLN Isotype vs. Spleen Isotype	2667	-666.1 to 6000	No	ns	0.1959
														nLN Isotype vs. Spleen helpless	2364	-969.3 to 5697	No	ns	0.3259
														nLN Anti-CD4 vs. Spleen Isotype	1205	-2129 to 4538	No	ns	0.9345
														nLN Anti-CD4 vs. Spleen Anti-CD4	901.4	-2432 to 4235	No	ns	0.9862
														Spleen Isotype vs. Spleen Anti-CD4	-303.2	-3636 to 3030	No	ns	>0.9999

## Sheet: Figure 2i
Figure 2i
		Isotype					Anti-CD4
	Liver	30.1	32.3	28.2	26.4	33.3	14.2	21.8	18.4	19.7	16.4
	dLN	6.2	8.27	5.65	5.28	6.88	1.68	0.55	1.71	2.43	2.58

## Sheet: Figure 3b
Figure 3b
	Isotype control	Anti-CD4
	231.7	0.9
	244	33
	332.8	0.3
	300.2	48.3
	168.4	15.9

## Sheet: Figure 3c
Figure 3c
	Isotype control	Anti-CD4
	212.8	3.7
	186.8	22
	201.4	6.1
	190.3	56.6
	217.8	9.1

[truncated: 47 more sheets: Figure 3h, Figure 4a, Figure 4b, Figure 4c, Figure 4d, Figure 4e, Figure 4f, Figure 5a, Figure 5b, Figure 5c, Figure 6b, Figure 6c, Figure 6d, Figure 6f, Figure 6g, Figure 6h, Figure 7d, Figure 7e, Figure 7i, Figure 7j …]
